# Supplementary material for: Dynamic modelling of an ACADS genotype in fatty acid oxidation – Application of cellular models for the analysis of common genetic variants
Source: PLoS One. 2019 May 23;14(5):e0216110. doi: 10.1371/journal.pone.0216110 (PMC6532850; doi:10.1371/journal.pone.0216110)
Supplement: S1 Table — S1A Table Intracellular acylcarnitine levels in Huh7 with shACADS knockdown—original data. Acylcarnitines were extracted as described in material and methods from the Huh7 cell line shACADS (shACADSnull, med and max indicates no treatment or treatment with 5 and 10 ng/mL doxycycline, respectively) before (time point 0 min) and after loading of the cells with palmitic acid (time points 7–28 min). In brief, after chromatographic separation of metabolites in the cell extracts triple-quadrupole tandem mass spectrometer was used for detection of metabolites, analyst and MultiQuant software for data acquisition and data processing. Limit of quantification was defined as signal/noise ratio > 9. The measured acylcarnitine levels are presented in nmol per g protein for each experiment. S1B Table. Intracellular acylcarnitine levels in Huh7 cells with shNTC control knockdown—original data. Acylcarnitines were extracted as described in material and methods from the Huh7 cell line shNTC (shNTCnull, med and max indicates no treatment or treatment with 5 and 10 ng/mL doxycycline, respectively) before (time point 0 min) and after loading of the cells with palmitic acid (time points 7–28 min). In brief, after chromatographic separation of metabolites in the cell extracts triple-quadrupole tandem mass spectrometer was used for detection of metabolites, analyst and MultiQuant software for data acquisition and data processing. Limit of quantification was defined as signal/noise ratio > 9. The measured acylcarnitine levels are presented in nmol per g protein for each experiment. S1C Table. Extracellular C4-acylcarnitine levels in Huh7 with shACADS knockdown—original data. C4-Acylcarnitines in the cell culture supernatant from the Huh7 cell line shACADS (shACADSnull, med and max indicates no treatment or treatment with 5 and 10 ng/mL doxycycline, respectively) before (time point 0 min) and after loading of the cells with palmitic acid (time points 7–28 min). In brief, after chromatograph [file pone.0216110.s008.xls]

## Sheet: shACADS intracellular
S1A Table: Intracellular acylcarnitine levels in Huh7 with shACADS knockdown - original data. Acylcarnitines were extracted as described in material and methods from the Huh7 cell line shACADS (shACADSnull, med and max indicates no treatment or treatement with 5 and 10 ng/ml doxycyclin, respectively) before (timepoint 0 min) and after loading of the cells with palmitic acid (timepoints 7-28 min).…
C16	intracellular acylcarnitine concentration [nmol/g protein]													shACADSnull		shACADSmed		shACADSmax
timepoint [min]	shACADSnull				shACADSmed				shACADSmax					mean	SD	mean	SD	mean	SD
0	0.87	0.95	0.7	1.12	0.9	1.01	1.05	1.05	0.76	0.95	1.02	0.97		0.91	0.174547	1.0025	0.0708872	0.925	0.113871
7	37.13	50.45	74.88	63.5	66.19	50.67	54.13	55.42	73.28	46.38	61.67	51.73		56.49	16.3159	56.6025	6.69891	58.265	11.8463
14	75.3	58.77	69.85	73.54	83.73	65.32	76.14	61.53	26.35	55.76	48.23	64.53		69.365	7.41944	71.68	10.1418	48.7175	16.3317
21	n.d.	69.77	74.97	76.51	84.81	63.38	87.22	69.95	89.99	61.59	44.69	52.66		73.75	3.53174	76.34	11.5312	62.2325	19.7506
28	76.39	73.48	105.59	84.04	84.85	85.18	73.94	79.15	87.15	55.03	52.77	44.85		84.875	14.5103	80.78	5.3344	59.95	18.6513
C14	intracellular acylcarnitine concentration [nmol/g protein]													shACADSnull		shACADSmed		shACADSmax
timepoint [min]	shACADSnull				shACADSmed				shACADSmax					mean	SD	mean	SD	mean	SD
0	0.51	0.56	0.6	0.85	0.57	0.67	0.67	0.84	0.51	0.63	0.91	0.67		0.63	0.151217	0.6875	0.112064	0.68	0.16773
7	7.18	8.87	16.24	15.06	17.33	10.33	13.74	12.87	16.77	10.35	14.32	14.27		11.8375	4.482	13.5675	2.89563	13.9275	2.65516
14	18.36	12.07	24.12	22.83	17.89	15.14	22.42	17.08	5.7	13.73	15.26	19.91		19.345	5.44187	18.1325	3.08244	13.65	5.91576
21	n.d.	16.67	21.5	23.01	22.41	13.22	23.95	19.97	24.67	14.85	16.05	15.53		20.3933	3.31171	19.8875	4.73741	17.775	4.62285
28	18.16	19.49	31.85	24.46	21.18	20.68	20.7	25.91	22.91	14.4	14.36	13.13		23.49	6.19783	22.1175	2.53888	16.2	4.51201
C12	intracellular acylcarnitine concentration [nmol/g protein]													shACADSnull		shACADSmed		shACADSmax
timepoint [min]	shACADSnull				shACADSmed				shACADSmax					mean	SD	mean	SD	mean	SD
0	0.42	0.24	0.47	0.33	0.26	0.31	0.41	0.28	0.57	0.21	0.7	0.31		0.365	0.101489	0.315	0.0665833	0.4475	0.226624
7	5.3	5.83	11.01	9.64	10.09	7.86	8.67	9.75	10.35	6.85	9.86	12.75		7.945	2.81286	9.0925	1.0206	9.9525	2.42336
14	13.53	8.81	15.71	14.48	12.56	8.91	14.05	11.41	3.77	9.02	7.88	13.99		13.1325	3.01669	11.7325	2.16995	8.665	4.20551
21	n.d.	11.41	13.23	15.7	13.7	10	15.27	15.78	17.42	9.8	8.45	8.35		13.4467	2.15319	13.6875	2.61283	11.005	4.32748
28	12.28	12.96	21.05	15.57	13.58	12.54	11.64	14.32	11.44	7.4	7.99	8.06		15.465	3.98424	13.02	1.17451	8.7225	1.83569
C10	intracellular acylcarnitine concentration [nmol/g protein]													shACADSnull		shACADSmed		shACADSmax
timepoint [min]	shACADSnull				shACADSmed				shACADSmax					mean	SD	mean	SD	mean	SD
0	n.d.	n.d.	n.d.	n.d.	n.d.	n.d.	n.d.	n.d.	n.d.	n.d.	n.d.	n.d.		#DIV/0!	#DIV/0!	#DIV/0!	#DIV/0!	#DIV/0!	#DIV/0!
7	1.19	1.35	2.14	1.47	1.58	1.25	1.39	2.07	1.73	1.23	1.81	1.63		1.5375	0.417722	1.5725	0.358178	1.6	0.257423
14	2.91	1.81	2.34	3.09	2.63	1.6	2.16	1.96	0.65	1.59	0.91	2.45		2.5375	0.580883	2.0875	0.429525	1.4	0.804405
21	n.d.	2.72	2.41	3.32	2.24	2.18	2.34	2.89	2.93	1.7	1.03	1.38		2.81667	0.462637	2.4125	0.325103	1.76	0.826599
28	2.08	2.56	3.64	2.83	2.3	2.62	1.77	2.42	2.08	0.95	0.92	1.15		2.7775	0.653318	2.2775	0.363169	1.275	0.546291
C8	intracellular acylcarnitine concentration [nmol/g protein]													shACADSnull		shACADSmed		shACADSmax
timepoint [min]	shACADSnull				shACADSmed				shACADSmax					mean	SD	mean	SD	mean	SD
0	n.d.	0.06	0.13	0.09	0.06	0.07	0.14	0.11	0.27	0.05	0.16	0.08		0.0933333	0.0351188	0.095	0.0369685	0.14	0.0983192
7	1.43	1.2	2.25	1.43	1.69	1	1.09	1.84	1.82	1.05	1.42	1.56		1.5775	0.461257	1.405	0.421782	1.4625	0.321079
14	2.95	1.71	1.78	2.66	2.05	1.4	1.66	n.d.	0.55	1.11	0.78	1.86		2.275	0.623993	1.70333	0.327159	1.075	0.571577
21	n.d.	2.64	1.61	3.18	1.95	1.99	1.93	2.71	2.51	1.46	0.79	1.13		2.47667	0.797642	2.145	0.377492	1.4725	0.743791
28	1.53	2.48	3.59	2.41	2.2	2	1.28	2.35	1.73	0.84	0.78	1.04		2.5025	0.844092	1.9575	0.473876	1.0975	0.436071
C6	intracellular acylcarnitine concentration [nmol/g protein]													shACADSnull		shACADSmed		shACADSmax
timepoint [min]	shACADSnull				shACADSmed				shACADSmax					mean	SD	mean	SD	mean	SD
0	0.89	0.29	1.43	0.75	0.78	0.4	1.35	0.69	0.95	0.43	1.31	0.38		0.84	0.469468	0.805	0.397869	0.7675	0.4441
7	5.56	4.79	8.82	4.59	6.3	3.79	4.36	7.3	7.25	4.13	6.1	5.48		5.94	1.96501	5.4375	1.64196	5.74	1.29992
14	12.41	6.16	7.95	10.26	7.29	6.78	7.33	7.16	1.81	4.72	3.24	7.54		9.195	2.72224	7.14	0.250732	4.3275	2.44913
21	n.d.	9.68	6.91	11.65	7.93	5.86	7.65	10.52	9.71	5.27	3.33	4.27		9.41333	2.38123	7.99	1.91981	5.645	2.8234
28	6.13	9.43	13.98	8.41	7.93	6.96	4.64	6.92	5.46	3.33	3.05	3.47		9.4875	3.29746	6.6125	1.39545	3.8275	1.10225
C4	intracellular acylcarnitine concentration [nmol/g protein]													shACADSnull		shACADSmed		shACADSmax
timepoint [min]	shACADSnull				shACADSmed				shACADSmax					mean	SD	mean	SD	mean	SD
0	30.41	12.51	33.11	31.54	53.09	31.37	38.15	57.8	90.7	53.71	78.33	61.9		26.8925	9.65204	45.1025	12.4089	71.16	16.5677
7	81.67	35.06	76.39	50.67	89.47	61.19	89.34	131.58	163.69	74.06	124.56	157.47		60.9475	21.9369	92.895	29.0178	129.945	41.0223
14	70.16	49.08	93.73	110.68	96.57	67.32	120.83	126.23	47.9	89	86.7	190.56		80.9125	26.9525	102.737	26.9052	103.54	61.0008
21	n.d.	65.78	64.94	92.7	107.67	76.23	118.82	133.7	155.53	86.81	78.23	94.13		74.4733	15.7903	109.105	24.3729	103.675	35.1754
28	49.15	54.02	99.72	81.64	102.2	96.31	62.18	106.38	113.26	72.49	61	84.57		71.1325	23.8308	91.7675	20.1529	82.83	22.4535
C2	intracellular acylcarnitine concentration [nmol/g protein]													shACADSnull		shACADSmed		shACADSmax
timepoint [min]	shACADSnull				shACADSmed				shACADSmax					mean	SD	mean	SD	mean	SD
0	114.22	52.57	25.26	71.15	143.77	93.49	35.24	102.58	163.92	100.22	32.5	82.71		65.8	37.3793	93.77	44.7342	94.8375	54.266
7	384.5	370.25	468.66	322.6	607.04	424.46	287.3	507.66	764.9	455.29	432.48	685.75		386.503	60.8318	456.615	135.32	584.605	165.933
14	514.19	324.93	349.44	475.37	400.2	457.4	417.19	476.19	387.17	646.82	303.97	522.07		415.983	92.8979	437.745	35.1021	465.008	150.89
21	n.d.	443.16	504.78	542.49	681.73	464.29	567.66	461.97	527.76	470.78	437.48	486.82		496.81	50.1423	543.912	104.262	480.71	37.4988
28	540.07	499.92	663.88	562.05	591.88	583.32	450.75	742.58	586.27	490.21	580.28	525.68		566.48	69.8429	592.133	119.305	545.61	45.9043

## Sheet: shNTC intracellular
S1B Table: Intracellular acylcarnitine levels in Huh7 cells with shNTC control knockdown - original data. Acylcarnitines were extracted as described in material and methods from the Huh7 cell line shNTC (shNTCnull, med and max indicates no treatment or treatement with 5 and 10 ng/ml doxycyclin, respectively) before (timepoint 0 min) and after loading of the cells with palmitic acid (timepoints 7-…
C16	intracellular acylcarnitine concentration [nmol/g protein]													shACADSnull		shACADSmed		shACADSmax
timepoint [min]	shNTCnull				shNTCmed				shNTCmax					mean	SD	mean	SD	mean	SD
0	0.82	1.2	0.6	0.95	0.81	0.92	0.66	0.83	n.d.	0.82	1.25	0.78		0.8925	0.250782	0.805	0.107858	0.95	0.260576
7	71.49	59.64	62.67	63.07	75.21	62.22	93.14	71.85	62.34	54.97	93.19	66.93		64.2175	5.08443	75.605	12.9214	69.3575	16.6346
14	29.39	96.25	77.53	78.35	71.09	72.33	n.d.	85.34	73.65	72.24	n.d.	77.73		70.38	28.6594	76.2533	7.89367	74.54	2.85116
21	88.6	97.19	74.39	97.58	84.13	81.79	82.74	87.57	77.56	72.35	126.65	86.03		89.44	10.8556	84.0575	2.53116	90.6475	24.6548
28	91.04	105.48	82.07	87.59	94.32	88.35	62.67	83.78	87.86	58.85	113.8	100.73		91.545	9.99761	82.28	13.7672	90.31	23.4953
C14	intracellular acylcarnitine concentration [nmol/g protein]													shACADSnull		shACADSmed		shACADSmax
timepoint [min]	shNTCnull				shNTCmed				shNTCmax					mean	SD	mean	SD	mean	SD
0	0.49	0.8	0.46	0.61	0.74	1.02	0.48	0.45	n.d.	0.63	1.44	0.51		0.59	0.154272	0.6725	0.265754	0.86	0.505866
7	18.96	14.2	16.8	15.24	19.31	17.24	15.07	16.47	16.02	12.53	17	13.75		16.3	2.07036	17.0225	1.76988	14.825	2.04787
14	8.77	29.79	24.66	20.85	20.71	23.42	n.d.	23.99	16.52	20.28	n.d.	23.87		21.0175	8.949	22.7067	1.75249	20.2233	3.67533
21	23.41	31.39	21.56	28.59	29.15	23.94	23.71	23.9	24.65	24.43	n.d.	23.97		26.2375	4.54446	25.175	2.6519	24.35	0.346987
28	28.29	30.32	22.09	27.16	34.06	29.64	18.26	22.37	28.25	15.12	34.67	25.76		26.965	3.50311	26.0825	7.10095	25.95	8.13743
C12	intracellular acylcarnitine concentration [nmol/g protein]													shACADSnull		shACADSmed		shACADSmax
timepoint [min]	shNTCnull				shNTCmed				shNTCmax					mean	SD	mean	SD	mean	SD
0	0.49	0.43	0.62	0.3	0.46	0.45	0.57	0.6	n.d.	0.37	1.2	0.56		0.46	0.132916	0.52	0.0761577	0.71	0.434856
7	13.22	10.22	12.73	11.48	12.7	11.33	8.03	10.38	9.69	9.52	10.58	8.9		11.9125	1.3453	10.61	1.96603	9.6725	0.693752
14	7.26	22.58	16.16	14.87	15.32	16.28	n.d.	14.65	10.63	17.52	n.d.	14.72		15.2175	6.28589	15.4167	0.819288	14.29	3.46507
21	15.88	22.56	13.66	20.96	18.26	18.26	16.52	17.73	14.07	15.53	37.98	14.86		18.265	4.18745	17.6925	0.820625	20.61	11.5954
28	16.1	21.82	14.18	18.83	21.15	20.16	9.67	12.59	17.93	10.51	21.84	15.7		17.7325	3.32653	15.8925	5.64148	16.495	4.72865
C10	intracellular acylcarnitine concentration [nmol/g protein]													shACADSnull		shACADSmed		shACADSmax
timepoint [min]	shNTCnull				shNTCmed				shNTCmax					mean	SD	mean	SD	mean	SD
0	n.d.	n.d.	n.d.	n.d.	n.d.	0.17	n.d.	n.d.	n.d.	n.d.	n.d.	n.d.		#DIV/0!	#DIV/0!	0.17	#DIV/0!	#DIV/0!	#DIV/0!
7	2.21	1.83	1.87	2.2	2.93	2.12	1.62	2.1	1.59	1.48	1.98	1.66		2.0275	0.205649	2.1925	0.543285	1.6775	0.214845
14	1.28	4.62	2.17	2.87	2.7	3.19	0	3.11	1.73	3.5	0	2.54		2.735	1.41512	2.25	1.51528	1.9425	1.48338
21	2.4	4.47	1.76	3.55	3.8	3.61	2.35	3.6	3.41	3.79	6.31	2.72		3.045	1.20456	3.34	0.666383	4.0575	1.56562
28	2.6	3.94	2.19	3.96	3.79	3.54	1.27	2.02	3.07	1.64	3.99	2.98		3.1725	0.913286	2.655	1.21008	2.92	0.967712
C8	intracellular acylcarnitine concentration [nmol/g protein]													shACADSnull		shACADSmed		shACADSmax
timepoint [min]	shNTCnull				shNTCmed				shNTCmax					mean	SD	mean	SD	mean	SD
0	0.2	n.d.	0.26	n.d.	0.18	0.19	0.24	0.14	n.d.	0.07	0.36	0.18		0.23	0.0424264	0.1875	0.0411299	0.203333	0.146401
7	2.18	1.46	1.89	2.74	2.92	1.8	1.51	2.14	1.88	1.57	2.13	1.7		2.0675	0.537114	2.0925	0.60879	1.82	0.242625
14	1.34	4.78	1.8	3.16	2.32	2.61	n.d.	2.9	1.76	3.33	n.d.	2.35		2.77	1.54682	2.61	0.29	2.48	0.793032
21	2.17	3.82	1.82	3.61	3.49	3.2	1.92	3.44	2.67	3.59	5.09	2.37		2.855	1.00693	3.0125	0.739251	3.43	1.22235
28	2.28	3.91	1.64	4.04	3.51	3	1.05	1.83	2.77	1.29	3.18	2.25		2.9675	1.19352	2.3475	1.11482	2.3725	0.815858
C6	intracellular acylcarnitine concentration [nmol/g protein]													shACADSnull		shACADSmed		shACADSmax
timepoint [min]	shNTCnull				shNTCmed				shNTCmax					mean	SD	mean	SD	mean	SD
0	1.22	1.15	2.01	0.68	1.19	0.97	1.14	0.45	n.d.	0.61	2.39	0.85		1.265	0.551513	0.9375	0.338366	1.28333	0.965885
7	8.82	6.57	7.15	9.1	10.29	8.33	4.7	8.01	6.83	7.57	6.13	6.29		7.91	1.24062	7.8325	2.31883	6.705	0.649795
14	5.68	18.73	7.97	12.62	9.14	10.75	n.d.	10.63	5.78	11.94	n.d.	8.62		11.25	5.76225	10.1733	0.896902	8.78	3.08312
21	9.98	13.07	5.65	13.89	11.42	11.47	6.53	10.64	11.57	15.95	16.36	9.85		10.6475	3.73287	10.015	2.35421	13.4325	3.22549
28	8.83	14.47	6.1	12.42	11.78	12.47	4.13	7.96	10.1	5.98	10.48	8.16		10.455	3.72326	9.085	3.85309	8.68	2.06695
C4	intracellular acylcarnitine concentration [nmol/g protein]													shACADSnull		shACADSmed		shACADSmax
timepoint [min]	shNTCnull				shNTCmed				shNTCmax					mean	SD	mean	SD	mean	SD
0	58.75	68.14	34.1	37.56	63.17	54.78	38.71	29.89	n.d.	35.18	96.73	45.13		49.6375	16.4586	46.6375	15.0881	59.0133	33.0403
7	94.58	67.29	80.42	95.18	88	78.93	36.61	90.6	75.82	68.16	40.82	81.61		84.3675	13.2719	73.535	25.1198	66.6025	18.0495
14	56.4	142.04	87.99	111.07	72.71	88.81	n.d.	94.85	72.62	117.8	n.d.	83.1		99.375	36.2102	85.4567	11.4446	91.1733	23.6472
21	85.21	94.82	80.99	119.83	111.21	91.5	68.12	101.26	109.49	115.26	147.92	115.62		95.2125	17.4022	93.0225	18.449	122.072	17.4591
28	87.24	126.38	56.26	98.06	116.31	97.44	37.97	75.01	112.33	56.49	77.71	86.88		91.985	28.9753	81.6825	33.6782	83.3525	23.1342
C2	intracellular acylcarnitine concentration [nmol/g protein]													shACADSnull		shACADSmed		shACADSmax
timepoint [min]	shNTCnull				shNTCmed				shNTCmax					mean	SD	mean	SD	mean	SD
0	158.64	192.18	28.41	132.83	159.04	191.55	96.29	121.98	n.d.	110.92	161	130.37		128.015	70.7092	142.215	41.7755	134.097	25.2471
7	651.89	815.87	389.45	522.51	602.86	538.9	342.17	480.51	727.73	533.47	454.4	463.41		594.93	182.141	491.11	111.157	544.752	127.002
14	252.24	589.4	569.07	486.21	487.2	515.77	n.d.	427.44	534.57	668.9	n.d.	593.16		474.23	154.577	476.803	45.0734	598.877	67.3472
21	616.88	640.79	837.06	676.91	987.72	649.78	456.56	511.82	854.99	618.88	688.88	536.5		692.91	99.2174	651.47	238.439	674.812	135.303
28	652.58	568.19	737.91	629.27	574.43	647.65	423.46	519.15	702.15	460.65	844.55	508.34		646.987	70.2878	541.173	94.4894	628.923	177.683

## Sheet: shACADS extracellular
S1C Table: Extracellular C4-acylcarnitine levels in Huh7 with shACADS knockdown - original data. C4-Acylcarnitines in the cell culture supernatant from the Huh7 cell line shACADS (shACADSnull, med and max indicates no treatment or treatement with 5 and 10 ng/ml doxycyclin, respectively) before (timepoint 0 min) and after loading of the cells with palmitic acid (timepoints 7-28 min). In brief, aft…
C4	extracellular acylcarnitine concentration [nmol/g protein]													shACADSnull		shACADSmed		shACADSmax
timepoint [min]	shACADSnull				shACADSmed				shACADSmax					mean	SD	mean	SD	mean	SD
0	56.79	82.33	45.57	76.8	60.49	88.01	41.13	87.41	111.13	97.86	56.1	68.26		65.3725	17.1653	69.26	22.7244	83.3375	25.5117
7	87.1	68.81	65.94	74	98.37	74.37	60.12	91.36	158.1	85.86	95.02	111.11		73.9625	9.37202	81.055	17.214	112.522	32.1275
14	78.19	75.95	62.82	76.03	85.39	77.54	84.64	72.36	104.22	89.34	116.24	142.52		73.2475	7.02868	79.9825	6.19144	113.08	22.5003
21	57.05	88.88	55.27	76.49	77.71	120.28	83.88	93.9	194.52	104.05	75.73	164.12		69.4225	16.1443	93.9425	18.7831	134.605	54.3471
28	62.54	88.95	69.47	85.6	103.49	113.93	65.88	111.74	202.63	92.01	167.72	n.d.		76.64	12.6759	98.76	22.3762	154.12	56.5501

## Sheet: shNTC extracellular
S1D Table: Extracellular C4-acylcarnitine levels in Huh7 cells with shNTC control knockdown - original data. C4-Acylcarnitines in the cell culture supernatant from the Huh7 cell line shNTC (shNTCnull, med and max indicates no treatment or treatement with 5 and 10 ng/ml doxycyclin, respectively) before (timepoint 0 min) and after loading of the cells with palmitic acid (timepoints 7-28 min). In br…
C4	extracellular acylcarnitine concentration [nmol/g protein]													shACADSnull		shACADSmed		shACADSmax
timepoint [min]	shNTCnull				shNTCmed				shNTCmax					mean	SD	mean	SD	mean	SD
0	81.6	97	31.91	80.03	85.88	91.51	71.82	60.45	81.09	89.97	98.21	53.81		72.635	28.209	77.415	14.0171	80.77	19.285
7	88.71	101.6	52.1	85.19	102	114.97	105.14	81.95	82.32	91.54	216.44	86.09		81.9	21.0818	101.015	13.8588	119.097	65.0053
14	95.6	131.22	72.65	97.79	75.37	88.47	108.98	103.28	91.36	112.15	52.83	87.59		99.315	24.1183	94.025	15.1457	85.9825	24.599
21	88.11	120.19	57.48	72.24	108.47	118.62	71.11	91.98	96.17	127.25	120.71	63.49		84.505	26.8775	97.545	20.7629	101.905	28.8941
28	79.68	181.46	90.49	134.25	96.32	99.22	51.56	77.84	120.78	88.24	65.02	n.d.		121.47	46.4338	81.235	21.9328	91.3467	28.0095
